# Supplementary material for: Effects of Thai Local Ingredient Odorants, Litsea cubeba and Garlic Essential Oils, on Brainwaves and Moods
Source: Molecules. 2021 May 15;26(10):2939. doi: 10.3390/molecules26102939 (PMC8156645; doi:10.3390/molecules26102939)
Supplement: Supplementary file 1 [file molecules-26-02939-s001.zip]

Archive with 1 entries (1 files):
- molecules-1185886-supplementary.pdf
